# Supplementary material for: Describing immune factors associated with Hepatitis B surface antigen loss: A nested case-control study of a Chinese sample from Wuwei City
Source: Front Immunol. 2022 Oct 11;13:1025654. doi: 10.3389/fimmu.2022.1025654 (PMC9592898; doi:10.3389/fimmu.2022.1025654)
Supplement: Supplementary file 1 [file DataSheet_1.csv]

ID	gender	age	occupation	smoking	drinking	hbv_family	vaccine	antiviral_treatment	ANTI_HCV	LIverCirrhosis	hbsag_group	HBV duration(years)	ALT	AST	DBIL	IBIL	TBIL	ALB	GGT	AFP	LSM	CAP	HBV_DNA	high_sensity_HBV_DNA	hbsag_baseline	hbsab_baseline	hbeag_baseline	hbeab_baseline	hbcab_baseline	qhbsag	rs2055979	rs3806798	rs2069762	rs1800795	rs2227306	rs1800469	rs1800896	rs1061624	rs1799724	rs12979860	rs1799964	rs1143634	rs1800872	rs3025058	IL-6	IL-8	IL-21	IL-23	IL-33
659	male	40	Urban employee	No	No	No	Yes	No	Negative	No	Loss	13	169.4	91.6	13.5	9.4	22.9	54.5	90	2.69	16.9	280	5180		1	0	0	0	1	2.51	CC	TT	TT	GG	CT	CT	AA	GG	CC	CC	CT	CC	CC	AA	4.62	5.97	49.59	154.08	8.27
696	female	41	Urban employee	No	No	No	Yes	No	Negative	No	Consistence	11	129.1	79.4	16.39	22.31	38.7	51.9	15.8	0.73	4.8	173	3720000		1	0	0	1	1	459.8	CC	AT	TT	GG	TT	CC	AA	GG	CT	CC	TT	CC	AC	A-	5.16	6.38	38.06	142.13	15.11
295	female	49	Agricultural worker	No	No	No	Yes	No	Negative	No	Consistence	2	41.3	35.5	6	8.1	14.1	49	31.6	1.28	8.1	352	2880000		1	0	0	0	1	517.4	CC	TT	TT	GG	TT	CC	AG	GG	CC	CC	CT	CC	CC	--	5.8	113.27	38.77	127.55	8.33
1092	male	24	Others	Yes	No	No	Yes	No	Negative	No	Loss	0	45.8	20.3	6.2	8.4	14.6	49.8	33.8	0.5	7.7	253	1120		1	0	0	1	1	465	AA	TT	TT	GG	CC	CC	AA	AG	CC	CT	TT	CC	AA	AA	5.67	8.38	62.54	44.53	11.13
1351	male	28	Others	Yes	Yes	No	Yes	No	Negative	No	Consistence		26.5	17.7	5.1	9.3	14.4	49.5	15.7	2.07	4.5	189	44900000		1	0	1	0	1	564	AC	TT	TG	GG	CT	CC	AA	GG	CT	CC	TT	CC	AC	AA	8.71	8.38	76.41	166.57	16.63
2687	male	56	Agricultural worker	Yes	Yes	No	Yes	No	Negative	No	Consistence	36	164.3	105.6	6.6	10.6	17.2	47.2	169.8	5.7	7.6	186	14600000		1	0	0	0	1	451	AC	TT	TT	GG	CC	TT	AA	AG	CC	CC	CT	CC	AC	AA	8.18	265.33	54.39	157.68	10.88
2275	male	30	Urban employee	Yes	No	No	Yes	No	Negative	No	Consistence		90.6	31.5	6.6	10.7	17.3	47.9	56.1	2.01	5.4	328	100		1	0	0	0	1	433	AC	TT	TG	GG	CC	CT	AA	GG	CC	CC	TT	CC	AC	AA	4.25	16.18	44.3	191.05	12.21
1727	male	36	Others	Yes	Yes	No	Yes	No	Negative	No	Consistence	10	57.9	34.2	5.7	9.9	15.6	47.7	23.2	2.7	3.8	232	35500000		1	0	1	0	1	565	AA	TT	TG	GG	CT	CT	AA	AA	CT	CC	TT	CC	AA	AA	5.22	56.28	46.37	191.05	11.13
1353	male	36	Others	Yes	Yes	Yes	Yes	No	Negative	No	Consistence	13	195.6	103.4	8.4	95.4	23.8	41.3	88.4	13.25	14.8	279	28200000		1	0	0	0	1	559															6.42	10.65	67.16	166.57	13.17
2605	male	25	Others	No	No	No	No	No	Negative	No	Consistence	0	727.8	199.2	9.1	16.6	25.7	48.3	86.7	5.3	6.5	199	3010000		1	0	1	0	1	550	AC	AT	TG	GG	TT	CT	AA	AA	CC	CC	CT	CC	AA	AA	6.69	14.04	63.65	207.32	14.91
1069	female	41	Urban employee	No	No	No	No	No	Negative	No	Consistence	0	20.2	18.6	6.4	10.5	16.9	51.1	22	0.5			100		1	0	0	0	1	554	CC	TT	TT	GG	CC	CC	AA	AG	CT	CC	TT	CC	AC	AA	8.71	7.46	79.49	44.53	15.93
1061	female	44	Agricultural worker	No	No	No	No	No	Negative	No	Consistence	1	21.8	19.6	6.1	11.7	17.8	54.2	14.2	0.5	4.1	249	1150		1	0	0	1	1	556															4.21	4.69	61	166.57	19.43
3066	female	62	Agricultural worker	No	No	No	No	No	Negative	No	Consistence	0	99.6	112.3	13.2	13.3	26.5	40.7	89.6	38.1	10.3	225	16200000		1	0	0	1	1	505	AA	TT	GG	GG	CT	CT	AA	AG	CC	CC	TT	CC	AA	AA	3.07	4.04	61.32	157.68	22.54
1233	male	40	Urban employee	No	No	No	No	No	Negative	No	Consistence		30.8	23.6	16.7	12.3	29	50.8	16.7	3.4	6	220	100		1	0	0	1	1	467	AC	TT	TG	GG	CT	CC	AA	AG	CC	CC	CT	CC	AA	A-	6.42	7.46	57.93	44.53	11.13
2234	male	40	Agricultural worker	No	No	No	No	No	Negative	No	Consistence	0	38.5	37.3	5.3	8.7	14	43.6	28.5	3.5	9.1	178	1540000		1	0	0	1	1	514	CC	TT	TT	CG	CC	CT	AA	AG	CT	CC	TT	CT	AA	A-	6.78	233.39	48.47	191.05	15.6
1151	male	37	Urban employee	Yes	Yes	No	No	No	Negative	No	Loss	1	255.1	85.1	7.3	12.1	19.4	54.9	80.4	3.58	7.1	216	1060000		1	0	0	0	1	369	CC	TT	TT	GG	CT	CC	AG	AG	CC	CC	TT	CC	CC	A-	7.94	11.55	91.82	139.61	16.63
5	male	57	Urban employee	Yes	No	No	No	No	Negative	No	Loss		134.4	63.7	11.7	16.5	28.2	47.7	34.6	2.1	3.6	220	100		1	0	0	1	1	11.2	AC	TT	TG	GG	CC	CC	AA	GG	CT	CC	TT	CC	AA	AA	5.24	70.44	37.49	99.78	7.34
2051	female	58	Others	No	No	Yes	No	No	Negative	No	Loss	35	33.1	24.6	5.6	6.2	11.8	48.6	33.3	2.143	7.8	222	100		1	0	0	1	1	31.4	AC	AT	TG	GG	CC	TT	AA	AA	CC	CC	CT	CC	AC	AA	3.79	107.19	32.39	167.87	10.07
2062	male	58	Agricultural worker	No	No	Yes	No	No	Negative	No	Consistence	0	27.5	25.5	7.5	11.6	19.1	55.7	25.4	2.34	4.9	230	1100		1	0	0	1	1	562.5															4.25	177.8	30.5	102.94	10.07
2731	female	55	Others	No	No	Yes	No	No	Negative	No	Consistence	12	23.9	37.5	8.1	13.9	22	45.7	28.1	4.1	13.7	236	100		1	0	0	0	1	280															4.35	37.94	36.57	44.53	10.88
2287	female	59	Others	No	No	Yes	No	No	Negative	No	Consistence	11	31.3	25.3	4.9	10.4	15.3	53.1	22.4	3.4	4.3	287	857		1	0	0	1	1	428	CC	TT	TT	GG	CT	CT	AA	GG	CC	CT	TT	CC	AA	AA	4.73	25.78	25.01	44.53	8.04
593	female	56	Agricultural worker	No	No	Yes	No	No	Negative	No	Consistence	0	32.4	20.9	5.2	9.2	14.4	45.6	40.5	0.78	4.6	239	31400000		1	0	1	0	1	599	CC	TT	TG	GG	CC	CC	AA	AG	CC	CC	CT	CC	AA	AA	5.67	27.03	54.87	166.57	12.49
2446	female	56	Agricultural worker	No	No	Yes	No	No	Negative	No	Consistence		40.1	36	4.8	7.5	12.3	52.3	14.1	2.9	4	272	4770		1	0	0	1	1	550	CC	TT	TT	GG	CC	CT	AA	AG	CC	CT	TT	CC	AC	AA	3.07	604.56	43.13	133.86	9.92
1916	female	57	Others	No	No	Yes	No	No	Negative	No	Consistence		38.4	44.5	8	9.9	17.9	43.7	30.9	7.62	8.6	129	526000		1	0	1	0	1	531															5.73	88.35	32.39	145.4	11.13
1240	female	61	Agricultural worker	No	No	Yes	No	No	Negative	No	Consistence	13	311.6	230.5	12.1	15.5	27.6	47.1	71.9	14.22	1.7	221	100		1	0	1	0	0	515.6	AC	TT	TG	GG	CT	CT	AG	AG	CT	CC	TT	CC	AC	AA	4.93	11.1	84.12	194.06	22.26
1770	male	29	Urban employee	Yes	Yes	Yes	No	No	Negative	No	Loss	10	60.3	32.4	7.8	14.1	21.9	55.8	33.2	2.97	6.9	234	3990		1	0	0	1	1	286	AA	TT	GG	GG	CT	CC	AG	AA	CC	CC	TT	CC	AC	AA	11.94	93.73	63.66	145.4	17.97
946	male	45	Agricultural worker	Yes	No	Yes	No	No	Negative	No	Loss	-1	33.4	21.6	5.4	9.1	14.5	47.5	33.9	0.5	6.8	295	185		1	0	0	1	1	15.1	CC	AT	TT	GG	CC	CC	AA	AG	CC	CC	TT	CC	AA	--	5.72	7.02	42.45	216.24	10.31
1624	male	45	Others	Yes	Yes	Yes	No	No	Negative	No	Consistence	16	27.9	19.5	5.5	8.1	13.6	48.5	44.1	3.1	5.2	229	603		1	0	0	1	1	499	AC	TT	TG	GG	CC	CC	AA	GG	CC	CC	CT	CC	AC	--	7.31	102.07	52.71	289.51	15.6
3249	male	53	Others	Yes	Yes	Yes	No	No	Negative	No	Consistence	20	80.7	44	5.3	26.6	31.9	47	41.5	1.5	5.3	224		10	1	0	1	0	1	42	AA	TT	TG	GG	CC	CC	AA	AA	CC	CC	TT	CC	AA	A-	4.8	22.84	65.99	133.86	17.02
1500	male	52	Agricultural worker	Yes	No	Yes	No	No	Negative	No	Consistence		37.3	25.9	5.7	8.8	14.5	50.6	27.4	0.67	5.7	222	100		1	0	0	0	1	8.66	CC	TT	TT	GG	TT	CC	AA	GG	CC	CC	CT	CC	AA	AA	6.25	56.81	52.71	145.4	16.77
210	male	57	Others	Yes	Yes	Yes	No	No	Negative	No	Consistence		48.9	39.8	9.1	14.5	23.6	49.1	55	5.8	11.9	326	593		1	0	0	1	1	472															6.36	79.44	37.91	204.2	8.89
2584	male	31	Others	Yes	No	Yes	No	No	Negative	No	Consistence	21	377.4	145	8.7	14.2	22.96	47.6	28.1	2.3	4.3	189	100		1	0	1	0	1	495	AC	TT	TG	GG	CT	CT	AA	AG	CC	CT	TT	CC	AA	AA	8.18	402	61.32	157.68	12.86
2683	male	34	Others	Yes	No	Yes	No	No	Negative	No	Consistence	14	103.2	46.8	7.4	11	18.4	51	41.6	6.3	6.4	370	20700000		1	0	1	0	1	537	CC	AT	TT	GG	CC	CC	AA	AG	CC	CC	CT	CC	AA	AA	5.73	19.21	67.16	133.86	15.96
2128	male	35	Others	No	No	No	No	No	Negative	No	Loss		48.5	24.3	6.8	9.8	16.6	50.4	23.3	2.06	5.6	212	709		1	0	0	0	1	122	AC	AT	TT	GG	CT	CT	AA	AG	CC	CC	CT	CC	AC	AA	5.73	858.02	36.26	202.88	11.13
2944	female	42	Others	No	No	No	No	No	Negative	No	Loss	0	285.5	214.3	5.6	6.3	11.9	44.3	43.8	2.1	5.4	192	147		1	0	0	1	1	478	CC	AT	TT	GG	CC	CT	AA	GG	CC	CC	CT	CC	AC	AA	3.91	6.1	34.43	207.32	9.92
2247	female	31	Others	No	No	Yes	No	No	Negative	No	Consistence	14	139.3	68	7	14.9	21.9	45.1	22.7	3.7	4.7	157	99500000		1	0	1	0	1	566	AC	TT	TG	GG	CT	CC	AA	AA	CC	CC	TT	CC	AC	AA	4.73	19.16	30.5	123.72	11.13
131	male	59	Agricultural worker	Yes	No	Yes	No	No	Negative	No	Loss		66	47.9	5.2	4.2	9.4	48.3	39.7	1.64	7.7	274	100		1	0	0	0	1	75.7	AA	AT	GG	GG	CT	CC	AA	AA	CT	CC	TT	CC	AA	AA	8.83	114.53	50.64	177.15	11.2
87	male	32	Agricultural worker	Yes	Yes	Yes	No	No	Negative	No	Consistence	9	146.2	72.4	9.4	14	23.4	53.2	45.8	7.86	13.8	163	3390000		1	0	0	1	1	64.86	AC	TT	TG	GG	CC	CT	AA	AG	CT	CT	CT	CC	AC	AA	7.75	336.34	34.8	128.99	50.63
804	male	26	Others	No	No	No	Yes	Yes	Negative	No	Loss		56.5	32.1	8.6	12.4	21	51.9	54.7	2.8	6	236	100		1	0	0	0	1	181.1	CC	TT	TT	GG	CC	CC	AA	GG	CC	CC	TT	CC	AA	AA	7.25	10.44	36.77	174.03	10.85
1371	male	40	Others	No	Yes	No	Yes	Yes	Negative	No	Loss		28.4	16.1	19.3	20.7	40	49.8	41.9	2.44	6.8	254	135		1	0	0	1	1	9.71	AC	TT	TG	GG	CT	CC	AA	AA	CC	CC	TT	CC	AC	AA	5.67	8.38	61	44.53	12.49
2228	male	53	Urban employee	No	No	No	Yes	Yes	Negative	No	Loss	13	71	39.3	8	15.6	23.6	47.6	82.6	3.5	5.5	290	100		1	0	0	1	1	1.4	AC	TT	GG	GG	CC	CT	AG	AA	CC	CT	CT	CC	CC	A-	8.99	175.32	57.04	239.24	17.97
2510	female	39	Agricultural worker	No	No	No	Yes	Yes	Negative	No	Loss		23.3	22.9	5.4	10.2	15.6	49.6	16.5	2.6	3.4	199	100		1	0	0	1	1	1.3	CC	TT	TT	GG	TT	CC	AG	AA	CT	CC	TT	CC	AC	A-	15.41	3073	61.32	182.2	16.49
2058	female	47	Others	No	No	No	Yes	Yes	Negative	No	Loss		16.7	21.1	7.9	15	22.9	51.1	12.1	2.757	4	151	100		1	0	0	1	1	501	AC	TT	TG	GG	CT	CT	AA	AG	CT	CC	TT	CC	AC	A-	4.25	10.87	30.5	123.72	10.07
367	female	57	Agricultural worker	No	No	No	Yes	Yes	Negative	No	Loss	12	31.6	32.9	6	8.6	14.6	52	18.1	0.5			3590		1	0	0	0	1	1.34	CC	TT	TT	GG	CT	TT	AA	AA	CC	TT	CT	CC	AC	AA	4.26	3.92	30.43	44.53	9
2101	male	55	Agricultural worker	No	No	No	Yes	Yes	Negative	No	Consistence	2	134.4	41.1	11.9	15.9	27.8	53.9	88.1	3.98	5.5	277	100		1	0	1	0	1	509	AC	TT	TG	GG	CC	CT	AA	GG	CC	CC	CT	CC	AC	A-	4.73	20.17	32.39	191.05	12.21
531	male	35	Agricultural worker	No	No	No	Yes	Yes	Negative	No	Consistence	0	158.3	78.5	6.9	9.7	16.5	54.8	49.9	1.96	5.9	196	71100000		1	0	1	0	1	568	AC	TT	TG	GG	CT	CC	AA	AA	CT	TT	TT	CC	AA	AA	1481	55.85	110.28	278.57	23.68
1123	male	52	Agricultural worker	Yes	Yes	No	Yes	Yes	Negative	No	Consistence	1	26.7	18.3	6.3	12.9	19.2	51.9	29.6	1.3	4.5	216	100		1	0	1	0	1	579.4	AA	AT	GG	GG	CT	CC	AA	AG	CC	CC	CT	CC	AA	AA	7.18	5.15	79.49	44.53	16.63
866	male	36	Agricultural worker	No	No	Yes	Yes	Yes	Negative	No	Loss	7	41.1	31	10.7	15.8	26.5	55.1	19.7	0.5	10.1	161	100		1	0	0	0	1	152	AA	TT	TG	GG	CT	CT	AA	AA	CC	CC	CT	CC	AA	A-	6.42	18.11	61	44.53	12.49
1339	male	44	Agricultural worker	No	No	Yes	Yes	Yes	Negative	No	Loss	6	46.9	21.6	8.8	13.1	21.9	52.7	33	1.11	8.4	333	424		1	0	0	1	1	214	CC	AT	TT	GG	CC	CC	AG	GG	CT	CC	CT	CC	CC	AA	7.18	6.07	64.08	44.53	13.85
820	male	34	Urban employee	No	No	Yes	Yes	Yes	Negative	No	Consistence	6	56.6	33.3	8.7	14.6	23.3	52.3	53.9	0.71	6	366	100		1	0	0	0	0	411.4	CC	TT	TT	CG	CT	CC	AA	AG	CC	CC	CT	CC	AA	AA	4.89	30.18	37.34	107.9	8.44
205	male	34	Others	Yes	No	Yes	Yes	Yes	Negative	No	Loss	15	132.1	87.6	7.6	6.7	14.3	46.3	247.6	5.43			4900		1	0	0	1	1	243.6	CC	TT	TT	GG	CC	CT	AG	AA	CC	CC	TT	CC	CC	AA	9.92	90.08	176.07	205.82	117.28
1439	male	49	Others	Yes	Yes	Yes	Yes	Yes	Negative	No	Loss	4	24.2	23.2	6.1	9	15.1	47.8	26.2	5.03	4	151	100		1	0	0	0	1	0.93	AA	AT	TG	GG	CT	CT	AA	GG	CC	CC	CT	CT	AC	AA	5.22	4.72	34.31	239.24	12.21
1075	male	48	Others	Yes	No	Yes	Yes	Yes	Negative	No	Consistence	0	48.2	27	6.2	7.3	13.5	55.1	54.2	3.22	5	297	100		1	0	0	1	1	464	AA	TT	GG	GG	CC	CC	AA	AG	CT	CC	TT	CC	AA	AA	8.71	10.2	73.32	166.57	15.24
299	male	55	Agricultural worker	Yes	No	Yes	Yes	Yes	Negative	No	Consistence		50.8	35.4	9.1	17.4	26.5	51.3	41.9	1.25	16	219	100		1	0	0	1	1	461															6.72	50.04	32.28	74.16	5.31
1241	male	35	Others	Yes	No	Yes	Yes	Yes	Negative	No	Loss	3	26.8	20.6	7	12.8	19.8	49.5	31.6	2.11	8.9	267	100		1	0	0	0	1	0.74															5.67	9.29	61	166.57	11.13
165	male	30	Others	No	No	No	No	Yes	Negative	No	Loss		69.6	45	6.8	10.2	17	54.6	34.6	0.89	4.4	249	100		1	0	0	1	1	2.08	AA	TT	TG	GG	CT	CC	AA	GG	CC	CC	TT	CC	AA	AA	5.72	251.48	27.9	131.88	9.45
313	female	55	Others	No	No	No	No	Yes	Negative	No	Loss	15	29.8	26.7	7.7	12.3	20	52.1	22.3	2.13	14.3	184	100		1	0	0	1	1	9.86	AC	TT	TT	GG	CT	CC	AA	GG	CC	CC	TT	CC	AA	A-	6.2	52.77	28.44	24.44	7.66
450	female	62	Others	No	No	No	No	Yes	Negative	No	Loss	31	37.7	29.1	7.3	12.3	19.6	55	23.6	4.06	11.8	115	100		1	0	0	0	1	3.21	AC	AT	TG	GG	CT	CC	AA	GG	CC	CC	TT	CC	AA	AA	3.78	73.03	16.09	85.39	5.31
1635	male	44	Urban employee	No	No	No	No	Yes	Negative	No	Consistence	11	47.6	36	9.2	10.9	20.1	51.9	16.6	3.98	6.4	252	100		1	0	1	0	1	568	CC	TT	TG	GG	CT	TT	AA	AA	CC	CT	CT	CC	AA	AA	6.78	14.22	50.58	214.86	14.45
1908	male	49	Agricultural worker	No	No	No	No	Yes	Negative	No	Consistence	3	29.4	28.8	7.6	10.4	18	49	11.9	1.28	6.4	155	100		1	0	0	1	1	467	CC	AT	TT	GG	TT	CT	AA	AA	CC	CC	TT	CC	AC	AA	4.25	10.87	46.37	145.4	13.32
154	female	49	Agricultural worker	No	No	No	No	Yes	Negative	No	Consistence	2	24	23.9	4.4	9.3	13.7	47.6	11.9	0.5	3.3	267	673		1	0	0	1	1	358															4.7	64.42	40.35	107.9	5.31
1254	male	39	Urban employee	No	No	No	No	Yes	Negative	No	Consistence	23	52.4	28.1	6.9	12.8	19.7	49.5	6.9	1.73	3.1	192	728		1	0	1	0	1	570	AC	TT	TG	GG	CT	CC	AA	AA	CC	CC	TT	CC	AA	AA	7.18	7.46	64.08	139.61	12.49
1289	male	58	Agricultural worker	Yes	No	No	No	Yes	Negative	No	Loss	34	35.9	26	6.2	8.5	15.2	50.4	63.1	2.24	9.1	197	100		1	0	0	1	1	1.8	AC	TT	TG	CG	CC	CC	AA	AG	CT	CC	TT	CC	AA	A-	8.71	5.15	79.49	166.57	16.63
621	male	41	Others	Yes	Yes	No	No	Yes	Negative	No	Consistence		31.5	60.5	11.6	8.9	20.5	39.6	130.4	180.6	21.3	266	176000		1	0	1	0	1	550	CC	TT	TT	GG	CT	CC	AG	GG	CT	CC	TT	CC	AC	AA	7.01	42.29	31.73	109.27	5.31
932	male	51	Agricultural worker	Yes	Yes	No	No	Yes	Negative	No	Consistence	3	21.7	29.3	9.1	14.9	24	51.6	29.8	1.09	11.8	271	100		1	0	0	0	1	502	AA	TT	GG	GG	TT	CC	AA	AA	CC	CC	CT	CC	AA	A-	5.67	8.38	45.71	194.06	5.31
1080	male	54	Agricultural worker	Yes	No	No	No	Yes	Negative	No	Loss	4	64.3	34.5	6.3	7.1	13.4	52.5	36.9	1.08	13.1	230	100		1	0	1	0	1	8.93	CC	TT	TT	GG	CC	CT	AA	AG	CT	CT	TT	CC	AC	AA	4.21	4.69	64.08	166.57	11.13
62	male	35	Agricultural worker	Yes	No	No	No	Yes	Negative	No	Consistence		18.2	32.5	9.6	12.3	21.9	40.9	38.9	0.56	16.5	154	100		1	0	0	0	0	32.36	AC	TT	TG	GG	CC	CC	AA	AA	CC	CC	TT	CC	AA	AA	46.49	1.3	96.94	267.56	29.35
1515	male	24	Others	No	No	Yes	No	Yes	Negative	No	Consistence		34.9	24.3	8.2	13.4	21.6	52.3	15.1	1.58	6.4	211	99300000		1	0	1	0	1	568	CC	TT	TT	GG	TT	CC	AA	AA	CC	CC	CT	CC	AA	AA	6.78	8.8	68.15	191.05	20.4
3179	male	55	Agricultural worker	No	No	Yes	No	Yes	Negative	No	Consistence	2	73	68.3	9	18.8	27.8	46.6	70.5	13.4	20	19.5	176000		1	0	0	1	1	423															10.78	8.28	40.93	110.84	8.07
919	male	61	Others	No	No	Yes	No	Yes	Negative	No	Consistence		33.2	26.2	6.3	8.3	14.6	52.7	23.2	1.62	16.3	221	100		1	0	0	1	1	557.4	AC	TT	TG	GG	CT	CC	AA	GG	CC	CC	CT	CC	AA	A-	8.71	10.2	97.98	44.53	20.85
1491	male	63	Agricultural worker	No	No	Yes	No	Yes	Negative	No	Consistence	0	19.8	49.8	8.3	9.8	18.1	47.6	37.3	37.09	11.8	190	19200		1	0	1	0	1	545	AC	TT	TT	GG	CC	CC	AA	GG	CC	CT	CT	CC	AA	AA	5.22	15.19	44.3	264.14	13.32
1	female	29	Urban employee	No	No	Yes	No	Yes	Negative	No	Consistence	9	31.6	29.1	6.3	11	17.3	49.6	16.2	1.73	4	166	100		1	0	1	0	1	536	AC	AT	TG	GG	TT	CC	AA	AG	CT	CC	TT	CC	AA	AA	10.09	216.46	32.7	137.71	5.31
2861	female	65	Urban employee	No	No	Yes	No	Yes	Negative	No	Consistence	26	92.5	38	9.3	7.2	16.5	45.1	131.3	6.4	3.7	278	2870		1	0	0	1	1	414															5.73	10.54	60.16	232.96	14.91
1259	male	54	Agricultural worker	Yes	No	Yes	No	Yes	Negative	No	Loss		38.4	23.3	7.6	11.1	18.7	49.7	52.9	1.19	5.4	260	100		1	0	0	0	0	0.98	CC	TT	TG	GG	CT	CC	AG	AG	CC	CC	TT	CC	CC	A-	5.72	6.06	45.15	216.24	11.33
1580	male	41	Urban employee	Yes	Yes	Yes	No	Yes	Negative	No	Consistence	25	31.1	19.6	13.3	5.1	18.4	51.4	84.2	3.19	4	234	100		1	0	1	0	1	396	AC	TT	TG	GG	CC	CC	AA	AA	CC	CC	CT	CC	AC	AA	6.25	328.23	42.25	145.4	13.32
594	male	47	Agricultural worker	Yes	No	Yes	No	Yes	Negative	No	Consistence	26	52.3	30.3	8.3	10.1	18.4	52.7	45.7	1.91	9.6	295	2190		1	0	1	0	1	587.4	CC	TT	TT	GG	CC	CT	AA	GG	CC	CC	CT	CC	CC	A-	4.27	25.77	33.67	133.33	10.09
1878	male	57	Others	Yes	No	Yes	No	Yes	Negative	No	Consistence	0	102.4	66.7	5.9	9.2	15.1	47.8	129.9	4.22	16.5	217	19600		1	0	0	0	1	564.6															3.79	18.66	32.39	123.72	8.04
1255	male	38	Agricultural worker	Yes	No	Yes	No	Yes	Negative	No	Consistence	14	44.2	23.1	7.2	13.8	21	50.5	18.7	1.57	5.2	224	100		1	0	1	0	1	560	CC	TT	TT	GG	CT	CC	AG	AA	CT	CT	TT	CC	AC	AA	4.93	8.83	76.41	44.53	18.03
1673	male	54	Agricultural worker	Yes	No	Yes	No	Yes	Negative	No	Loss		30.5	36.4	6.1	12.1	18.2	55.3	26.8	3.49	3.5	236	100		1	0	0	0	1	35.77	CC	AT	TT	GG	TT	CC	AA	AG	CC	CC	CT	CC	AA	AA	4.73	31.48	43.28	123.72	16.77
718	male	55	Agricultural worker	Yes	No	Yes	No	Yes	Negative	No	Consistence	17	62.2	46.9	7.5	14.3	21.8	53.5	46.6		9.5	180	100		1	0	0	0	1	522															3.78	7.84	30.07	121.84	14.42
1403	male	57	Agricultural worker	Yes	Yes	Yes	No	Yes	Negative	No	Consistence	2	100.8	54.7	7.2	13.9	21.1	46.9	37	2.83	2.5	110	100		1	0	1	0	1	555	AC	TT	TG	GG	CT	CT	AA	AA	CC	CC	TT	CC	AC	AA	4.93	6.54	45.71	139.61	8.49
817	female	29	Urban employee	No	No	No	No	Yes	Negative	No	Loss	3	14.3	19.6	5.2	6.9	12.1	50.6	12.5	2.9	2.9	173	100		1	0	0	0	1	21	AC	AT	TG	CG	CT	CC	AA	GG	CC	CC	TT	CC	AC	A-	2.63	8.53	23.9	64.61	7.55
2841	male	55	Others	No	No	Yes	No	Yes	Negative	No	Consistence	8	50.9	29.1	6.4	10.4	16.8	54.1	33.8	3.6	5.3	338	4930		1	0	0	1	1	516															4.35	5.74	38.74	207.32	9.92
539	female	45	Others	No	No	Yes	No	Yes	Negative	No	Consistence	3	16.3	20.4	8.8	18.2	27	46	12	0.5	4.4	100	100		1	0	0	1	1	531															3.56	215.81	32.28	79.09	5.31
467	male	42	Others	Yes	No	Yes	No	Yes	Negative	No	Consistence	8	30.4	15.7	11.5	23.7	35.2	51.9	24.3	1.11	4.2	175	30600000		1	0	1	0	1	572	AA	TT	GG	GG	TT	CC	AA	AG	CC	TT	CT	CC	AC	AA	10.26	34.37	104.14	250.14	22.26
839	male	35	Urban employee	Yes	No	Yes	No	Yes	Negative	No	Consistence	1	27.1	23.2	13	26.1	39.1	52.4	57.4	2.59	6.4	273	100		1	0	1	0	1	538.7	AA	TT	TG	GG	CT	CT	AA	AG	CC	CC	CT	CC	CC	AA	6.42	10.65	57.93	139.61	12.49
664	male	37	Others	Yes	No	Yes	No	Yes	Negative	No	Consistence	34	145.8	60.6	7.6	16.9	24.5	51.4	84.2	2.41	4.6	303	7070		1	0	1	0	1	545	AC	TT	TG	GG	CT	CT	AA	GG	CC	CC	CT	CC	AC	AA	4.16	8.07	20.04	55.51	5.31
[truncated: 57 more columns]
